# Supplementary material for: Antimicrobial Susceptibility Profile and Whole-Genome Analysis of a Strong Biofilm-Forming Bacillus Sp. B87 Strain Isolated from Food
Source: Microorganisms. 2022 Jan 23;10(2):252. doi: 10.3390/microorganisms10020252 (PMC8876208; doi:10.3390/microorganisms10020252)
Supplement: Supplementary file 1 [file microorganisms-10-00252-s001.zip]

Archive with 2 entries (2 files):
- Supplementary table S1_PATRIC database using K-mer Search.xlsx
- Supplementary table S2_PATRIC virulence factors.xlsx
