# Supplementary material for: Antimicrobial Susceptibility Profile and Whole-Genome Analysis of a Strong Biofilm-Forming Bacillus Sp. B87 Strain Isolated from Food
Source: Microorganisms. 2022 Jan 23;10(2):252. doi: 10.3390/microorganisms10020252 (PMC8876208; doi:10.3390/microorganisms10020252)
Supplement: Supplementary file 1 [file microorganisms-10-00252-s001.zip › Supplementary table S1_PATRIC database using K-mer Search.xlsx]

## Sheet: patric3_query
Evidence	Property	Source	Genome Name	PATRIC ID	RefSeq Locus Tag	Alt Locus Tag	Source ID	Source Organism	Gene	Product	Function	Classification	PubMed	Subject Coverage	Query Coverage	Identity	E-value
K-mer Search	Antibiotic Resistance	PATRIC	Bacillus pacificus B87	fig|2026187.35.peg.4896					gyrA	DNA gyrase subunit A (EC 5.99.1.3)	DNA gyrase subunit A (EC 5.99.1.3)	antibiotic target in susceptible species	9293187
K-mer Search	Antibiotic Resistance	PATRIC	Bacillus pacificus B87	fig|2026187.35.peg.3856					BcII family	Subclass B1 beta-lactamase (EC 3.5.2.6) => BcII family	Subclass B1 beta-lactamase (EC 3.5.2.6) => BcII family	antibiotic inactivation enzyme	7588620
K-mer Search	Antibiotic Resistance	PATRIC	Bacillus pacificus B87	fig|2026187.35.peg.4766					folP	Dihydropteroate synthase (EC 2.5.1.15)	Dihydropteroate synthase (EC 2.5.1.15)	antibiotic target in susceptible species	15673783
K-mer Search	Antibiotic Resistance	PATRIC	Bacillus pacificus B87	fig|2026187.35.peg.2703					MprF	L-O-lysylphosphatidylglycerol synthase (EC 2.3.2.3)	L-O-lysylphosphatidylglycerol synthase (EC 2.3.2.3)	protein altering cell wall charge conferring antibiotic resistance	19289517;16723576
K-mer Search	Antibiotic Resistance	PATRIC	Bacillus pacificus B87	fig|2026187.35.peg.828					Alr	Alanine racemase (EC 5.1.1.1)	Alanine racemase (EC 5.1.1.1)	antibiotic target in susceptible species	19748470;24303782
K-mer Search	Antibiotic Resistance	PATRIC	Bacillus pacificus B87	fig|2026187.35.peg.5475						Streptogramin O-acetyltransferase, putative	Streptogramin O-acetyltransferase, putative	antibiotic inactivation enzyme
K-mer Search	Antibiotic Resistance	PATRIC	Bacillus pacificus B87	fig|2026187.35.peg.1818						weak similarity to aminoglycoside N(3)-acetyltransferase	weak similarity to aminoglycoside N(3)-acetyltransferase	antibiotic inactivation enzyme
K-mer Search	Antibiotic Resistance	PATRIC	Bacillus pacificus B87	fig|2026187.35.peg.3951					VanF/M-type	Vancomycin (or other glycopeptides) histidine kinase VanS => VanF/M-type	Vancomycin (or other glycopeptides) histidine kinase VanS => VanF/M-type	regulator modulating expression of antibiotic resistance genes	10681342
K-mer Search	Antibiotic Resistance	PATRIC	Bacillus pacificus B87	fig|2026187.35.peg.4599					EF-G	Translation elongation factor G	Translation elongation factor G	antibiotic target in susceptible species	17980694
K-mer Search	Antibiotic Resistance	PATRIC	Bacillus pacificus B87	fig|2026187.35.peg.4908					gidB	16S rRNA (guanine(527)-N(7))-methyltransferase (EC 2.1.1.170)	16S rRNA (guanine(527)-N(7))-methyltransferase (EC 2.1.1.170)	gene conferring resistance via absence	17238915
K-mer Search	Antibiotic Resistance	PATRIC	Bacillus pacificus B87	fig|2026187.35.peg.736					Iso-tRNA	Isoleucyl-tRNA synthetase (EC 6.1.1.5)	Isoleucyl-tRNA synthetase (EC 6.1.1.5)	antibiotic target in susceptible species	7929087
K-mer Search	Antibiotic Resistance	PATRIC	Bacillus pacificus B87	fig|2026187.35.peg.1946						Class A beta-lactamase (EC 3.5.2.6)	Class A beta-lactamase (EC 3.5.2.6)	antibiotic inactivation enzyme
K-mer Search	Antibiotic Resistance	PATRIC	Bacillus pacificus B87	fig|2026187.35.peg.1161					inhA, fabI	Enoyl-[acyl-carrier-protein] reductase [NADH] (EC 1.3.1.9)	Enoyl-[acyl-carrier-protein] reductase [NADH] (EC 1.3.1.9)	antibiotic target in susceptible species	18193820;10869170;8284673
K-mer Search	Antibiotic Resistance	PATRIC	Bacillus pacificus B87	fig|2026187.35.peg.1502					MurA	UDP-N-acetylglucosamine 1-carboxyvinyltransferase (EC 2.5.1.7)	UDP-N-acetylglucosamine 1-carboxyvinyltransferase (EC 2.5.1.7)	antibiotic target in susceptible species	8994972
K-mer Search	Antibiotic Resistance	PATRIC	Bacillus pacificus B87	fig|2026187.35.peg.5561					Tet(45)	Tetracycline resistance, MFS efflux pump => Tet(45)	Tetracycline resistance, MFS efflux pump => Tet(45)	efflux pump conferring antibiotic resistance	23595824
K-mer Search	Antibiotic Resistance	PATRIC	Bacillus pacificus B87	fig|2026187.35.peg.157					PgsA	CDP-diacylglycerol--glycerol-3-phosphate 3-phosphatidyltransferase (EC 2.7.8.5)	CDP-diacylglycerol--glycerol-3-phosphate 3-phosphatidyltransferase (EC 2.7.8.5)	protein altering cell wall charge conferring antibiotic resistance	22238576
K-mer Search	Antibiotic Resistance	PATRIC	Bacillus pacificus B87	fig|2026187.35.peg.864					FosB	Fosfomycin resistance protein FosB	Fosfomycin resistance protein FosB	antibiotic inactivation enzyme	14677948;16399398
K-mer Search	Antibiotic Resistance	PATRIC	Bacillus pacificus B87	fig|2026187.35.peg.2676					LiaF	Membrane protein LiaF(VraT), specific inhibitor of LiaRS(VraRS) signaling pathway	Membrane protein LiaF(VraT), specific inhibitor of LiaRS(VraRS) signaling pathway	regulator modulating expression of antibiotic resistance genes	21899450;26020679
K-mer Search	Antibiotic Resistance	PATRIC	Bacillus pacificus B87	fig|2026187.35.peg.3779					Ddl	D-alanine--D-alanine ligase (EC 6.3.2.4)	D-alanine--D-alanine ligase (EC 6.3.2.4)	antibiotic target in susceptible species	24303782;24033232
K-mer Search	Antibiotic Resistance	PATRIC	Bacillus pacificus B87	fig|2026187.35.peg.4604					rpoB	DNA-directed RNA polymerase beta subunit (EC 2.7.7.6)	DNA-directed RNA polymerase beta subunit (EC 2.7.7.6)	antibiotic target in susceptible species	3050121;15047531;16723576
K-mer Search	Antibiotic Resistance	PATRIC	Bacillus pacificus B87	fig|2026187.35.peg.45					Iso-tRNA	Isoleucyl-tRNA synthetase (EC 6.1.1.5)	Isoleucyl-tRNA synthetase (EC 6.1.1.5)	antibiotic target in susceptible species	7929087
K-mer Search	Antibiotic Resistance	PATRIC	Bacillus pacificus B87	fig|2026187.35.peg.3950					VanXY-unclassified	D-Ala-D-Ala dipeptidase/carboxypeptidase (EC 3.4.16.4)(EC 3.4.13.22) => VanXY-unclassified	D-Ala-D-Ala dipeptidase/carboxypeptidase (EC 3.4.16.4)(EC 3.4.13.22) => VanXY-unclassified	protein altering cell wall structure conferring antibiotic resistance
K-mer Search	Antibiotic Resistance	PATRIC	Bacillus pacificus B87	fig|2026187.35.peg.3952					VanF/M-type	Vancomycin (or other glycopeptides) response regulator VanR => VanF/M-type	Vancomycin (or other glycopeptides) response regulator VanR => VanF/M-type	regulator modulating expression of antibiotic resistance genes	20733041
K-mer Search	Antibiotic Resistance	PATRIC	Bacillus pacificus B87	fig|2026187.35.peg.4601					S12p	SSU ribosomal protein S12p (S23e)	SSU ribosomal protein S12p (S23e)	antibiotic target in susceptible species	7934937
K-mer Search	Antibiotic Resistance	PATRIC	Bacillus pacificus B87	fig|2026187.35.peg.2677					LiaS	Cell envelope stress response system LiaFSR, sensor histidine kinase LiaS(VraS)	Cell envelope stress response system LiaFSR, sensor histidine kinase LiaS(VraS)	regulator modulating expression of antibiotic resistance genes	21899450;26020679
K-mer Search	Antibiotic Resistance	PATRIC	Bacillus pacificus B87	fig|2026187.35.peg.1542					GdpD	Glycerophosphoryl diester phosphodiesterase (EC 3.1.4.46)	Glycerophosphoryl diester phosphodiesterase (EC 3.1.4.46)	protein altering cell wall charge conferring antibiotic resistance	21899450
K-mer Search	Antibiotic Resistance	PATRIC	Bacillus pacificus B87	fig|2026187.35.peg.4603					rpoC	DNA-directed RNA polymerase beta' subunit (EC 2.7.7.6)	DNA-directed RNA polymerase beta' subunit (EC 2.7.7.6)	antibiotic target in susceptible species	16723576
K-mer Search	Antibiotic Resistance	PATRIC	Bacillus pacificus B87	fig|2026187.35.peg.4597					S10p	SSU ribosomal protein S10p (S20e)	SSU ribosomal protein S10p (S20e)	antibiotic target in susceptible species	26124155
K-mer Search	Antibiotic Resistance	PATRIC	Bacillus pacificus B87	fig|2026187.35.peg.479					YkkCD	Broad-specificity multidrug efflux pump YkkC	Broad-specificity multidrug efflux pump YkkC	efflux pump conferring antibiotic resistance	10735877
K-mer Search	Antibiotic Resistance	PATRIC	Bacillus pacificus B87	fig|2026187.35.peg.941						Aminoglycoside 6-nucleotidyltransferase, putative	Aminoglycoside 6-nucleotidyltransferase, putative	antibiotic inactivation enzyme
K-mer Search	Antibiotic Resistance	PATRIC	Bacillus pacificus B87	fig|2026187.35.peg.711					folA, Dfr	Dihydrofolate reductase (EC 1.5.1.3)	Dihydrofolate reductase (EC 1.5.1.3)	antibiotic target in susceptible species	20169085;25288078
K-mer Search	Antibiotic Resistance	PATRIC	Bacillus pacificus B87	fig|2026187.35.peg.4897					gyrB	DNA gyrase subunit B (EC 5.99.1.3)	DNA gyrase subunit B (EC 5.99.1.3)	antibiotic target in susceptible species	21693461;22279180;9293187
K-mer Search	Antibiotic Resistance	PATRIC	Bacillus pacificus B87	fig|2026187.35.peg.5115					BcrC	Undecaprenyl-diphosphatase BcrC (EC 3.6.1.27), conveys bacitracin resistance	Undecaprenyl-diphosphatase BcrC (EC 3.6.1.27), conveys bacitracin resistance	antibiotic target protection protein	12486040;15778224;15946938
K-mer Search	Antibiotic Resistance	PATRIC	Bacillus pacificus B87	fig|2026187.35.peg.2678					LiaR	Cell envelope stress response system LiaFSR, response regulator LiaR(VraR)	Cell envelope stress response system LiaFSR, response regulator LiaR(VraR)	regulator modulating expression of antibiotic resistance genes	21899450;26020679
K-mer Search	Antibiotic Resistance	PATRIC	Bacillus pacificus B87	fig|2026187.35.peg.119					dxr	1-deoxy-D-xylulose 5-phosphate reductoisomerase (EC 1.1.1.267)	1-deoxy-D-xylulose 5-phosphate reductoisomerase (EC 1.1.1.267)	antibiotic target in susceptible species	16321944
K-mer Search	Antibiotic Resistance	PATRIC	Bacillus pacificus B87	fig|2026187.35.peg.417					GdpD	Glycerophosphoryl diester phosphodiesterase (EC 3.1.4.46)	Glycerophosphoryl diester phosphodiesterase (EC 3.1.4.46)	protein altering cell wall charge conferring antibiotic resistance	21899450
K-mer Search	Antibiotic Resistance	PATRIC	Bacillus pacificus B87	fig|2026187.35.peg.1206					kasA	3-oxoacyl-[acyl-carrier-protein] synthase, KASII (EC 2.3.1.179)	3-oxoacyl-[acyl-carrier-protein] synthase, KASII (EC 2.3.1.179)	antibiotic target in susceptible species	10428945
K-mer Search	Antibiotic Resistance	PATRIC	Bacillus pacificus B87	fig|2026187.35.peg.1451					MurA	UDP-N-acetylglucosamine 1-carboxyvinyltransferase (EC 2.5.1.7)	UDP-N-acetylglucosamine 1-carboxyvinyltransferase (EC 2.5.1.7)	antibiotic target in susceptible species	8994972
K-mer Search	Antibiotic Resistance	PATRIC	Bacillus pacificus B87	fig|2026187.35.peg.2024					CatA15/A16 family	Chloramphenicol O-acetyltransferase (EC 2.3.1.28) => CatA15/A16 family	Chloramphenicol O-acetyltransferase (EC 2.3.1.28) => CatA15/A16 family	antibiotic inactivation enzyme	1489203;2039197
K-mer Search	Antibiotic Resistance	PATRIC	Bacillus pacificus B87	fig|2026187.35.peg.3786					Alr	Alanine racemase (EC 5.1.1.1)	Alanine racemase (EC 5.1.1.1)	antibiotic target in susceptible species	19748470;24303782
K-mer Search	Antibiotic Resistance	PATRIC	Bacillus pacificus B87	fig|2026187.35.peg.1499					rho	Transcription termination factor Rho	Transcription termination factor Rho	antibiotic target in susceptible species	8466900
K-mer Search	Antibiotic Resistance	PATRIC	Bacillus pacificus B87	fig|2026187.35.peg.4598					EF-Tu	Translation elongation factor Tu	Translation elongation factor Tu	antibiotic target in susceptible species	364475;9678602
K-mer Search	Antibiotic Resistance	PATRIC	Bacillus pacificus B87	fig|2026187.35.peg.5170					Ddl	D-alanine--D-alanine ligase (EC 6.3.2.4)	D-alanine--D-alanine ligase (EC 6.3.2.4)	antibiotic target in susceptible species	24303782;24033232
