# Supplementary material for: Antimicrobial Susceptibility Profile and Whole-Genome Analysis of a Strong Biofilm-Forming Bacillus Sp. B87 Strain Isolated from Food
Source: Microorganisms. 2022 Jan 23;10(2):252. doi: 10.3390/microorganisms10020252 (PMC8876208; doi:10.3390/microorganisms10020252)
Supplement: Supplementary file 1 [file microorganisms-10-00252-s001.zip › Supplementary table S2_PATRIC virulence factors.xlsx]

## Sheet: Sheet1
B. cereus ATCC 14579
Gene	Product	Source Organism	PATRIC ID
	Anthrachelin biosynthesis protein AsbA @ Siderophore synthetase superfamily, group A @ Siderophore synthetase large component, acetyltransferase	Bacillus anthracis str. CDC 684	fig|226900.8.peg.1984
	Nitric oxide synthase oxygenase (EC 1.-.-.-)	Bacillus anthracis str. CDC 684	fig|226900.8.peg.5624
	RNA polymerase sigma factor SigB	Bacillus anthracis str. CDC 684	fig|226900.8.peg.958
	Superoxide dismutase [Mn] (EC 1.15.1.1)	Bacillus anthracis str. CDC 684	fig|226900.8.peg.4416
clpX	ATP-dependent Clp protease ATP-binding subunit ClpX	Bacillus anthracis str. CDC 684	fig|226900.8.peg.4632
	Superoxide dismutase [Mn] (EC 1.15.1.1)	Bacillus anthracis str. CDC 684	fig|226900.8.peg.5625
	Ferrichrome-binding periplasmic protein precursor (TC 3.A.1.14.3)	Bacillus anthracis str. 'Ames Ancestor'	fig|226900.8.peg.4684
	GTP-sensing transcriptional pleiotropic repressor CodY	Bacillus anthracis str. CDC 684	fig|226900.8.peg.3945
	Superoxide dismutase [Cu-Zn] precursor (EC 1.15.1.1)	Bacillus anthracis str. CDC 684	fig|226900.8.peg.5057
	Thiol-activated cytolysin	Bacillus anthracis str. A0248	fig|226900.8.peg.5257
	Phosphonoacetaldehyde hydrolase (EC 3.11.1.1)	Bacillus anthracis str. 'Ames Ancestor'	fig|226900.8.peg.1299
	Cytolytic pore-forming protein => Cytotoxin K	Bacillus cereus ATCC 10987	fig|226900.8.peg.1071
	Thiol-activated cytolysin	Bacillus anthracis str. Sterne	fig|226900.8.peg.5257
	Non-hemolytic enterotoxin lytic component L1	Bacillus cereus ATCC 10987	fig|226900.8.peg.1800
	hypothetical protein	Bacillus cereus ATCC 14579	fig|226900.8.peg.3181
	hypothetical protein	Bacillus cereus ATCC 14579	fig|226900.8.peg.3182
	Enterotoxin C	Bacillus cereus ATCC 10987	fig|226900.8.peg.1801
	hypothetical protein	Bacillus cereus ATCC 14579	fig|226900.8.peg.3179
	Non-hemolytic enterotoxin A	Bacillus cereus ATCC 10987	fig|226900.8.peg.1799
	Immune inhibitor A, metalloprotease (EC 3.4.24.-)	Bacillus anthracis str. Sterne	fig|226900.8.peg.627
Bacillus sp. B87
Gene	Product	Source Organism	PATRIC ID
sodA2	Superoxide dismutase [Mn] (EC 1.15.1.1)	Bacillus anthracis str. CDC 684	fig|2026187.35.peg.4024
sigB	RNA polymerase sigma factor SigB	Bacillus anthracis str. CDC 684	fig|2026187.35.peg.5043
nos	Nitric oxide synthase oxygenase (EC 1.-.-.-)	Bacillus anthracis str. CDC 684	fig|2026187.35.peg.4023
codY	GTP-sensing transcriptional pleiotropic repressor CodY	Bacillus anthracis str. CDC 684	fig|2026187.35.peg.112
recA	RecA protein	Staphylococcus aureus subsp. aureus N315	fig|2026187.35.peg.159
phnX	Phosphonoacetaldehyde hydrolase (EC 3.11.1.1)	Bacillus anthracis str. 'Ames Ancestor'	fig|2026187.35.peg.1046
sodC	Superoxide dismutase [Cu-Zn] precursor (EC 1.15.1.1)	Bacillus anthracis str. CDC 684	fig|2026187.35.peg.3386
sodA1	Superoxide dismutase [Mn] (EC 1.15.1.1)	Bacillus anthracis str. CDC 684	fig|2026187.35.peg.542
clpX	ATP-dependent Clp protease ATP-binding subunit ClpX	Bacillus anthracis str. CDC 684	fig|2026187.35.peg.3065
nheC	Enterotoxin C	Bacillus cereus ATCC 10987	fig|2026187.35.peg.4778
inhA	Immune inhibitor A, metalloprotease (EC 3.4.24.-)	Bacillus anthracis str. Sterne	fig|2026187.35.peg.3591
nheB	Non-hemolytic enterotoxin lytic component L1	Bacillus cereus ATCC 10987	fig|2026187.35.peg.4777
nheA	Non-hemolytic enterotoxin A	Bacillus cereus ATCC 10987	fig|2026187.35.peg.4776
Bacillus anthracis str. Ames
Gene	Product	Source Organism	PATRIC ID
	Nitric oxide synthase oxygenase (EC 1.-.-.-)	Bacillus anthracis str. CDC 684	fig|198094.11.peg.5657
clpX	ATP-dependent Clp protease ATP-binding subunit ClpX	Bacillus anthracis str. CDC 684	fig|198094.11.peg.4669
	Anthrachelin biosynthesis protein AsbA @ Siderophore synthetase superfamily, group A @ Siderophore synthetase large component, acetyltransferase	Bacillus anthracis str. CDC 684	fig|198094.11.peg.1952
	internalin, putative	Bacillus anthracis str. 'Ames Ancestor'	fig|198094.11.peg.550
sigB	RNA polymerase sigma factor SigB	Bacillus anthracis str. CDC 684	fig|198094.11.peg.983
codY	GTP-sensing transcriptional pleiotropic repressor CodY	Bacillus anthracis str. CDC 684	fig|198094.11.peg.3936
	RecA protein	Staphylococcus aureus subsp. aureus N315	fig|198094.11.peg.3886
sodC	Superoxide dismutase [Cu-Zn] precursor (EC 1.15.1.1)	Bacillus anthracis str. CDC 684	fig|198094.11.peg.5100
	Ferrichrome-binding periplasmic protein precursor (TC 3.A.1.14.3)	Bacillus anthracis str. 'Ames Ancestor'	fig|198094.11.peg.4730
	Manganese ABC transporter, periplasmic-binding protein SitA	Bacillus anthracis str. CDC 684	fig|198094.11.peg.3174
	Thiol-activated cytolysin	Bacillus anthracis str. A0248	fig|198094.11.peg.3330
sodA-2	Superoxide dismutase [Mn] (EC 1.15.1.1)	Bacillus anthracis str. CDC 684	fig|198094.11.peg.5658
	hypothetical protein	Bacillus anthracis str. Sterne	fig|198094.11.peg.5267
sodA-1	Superoxide dismutase [Mn] (EC 1.15.1.1)	Bacillus anthracis str. CDC 684	fig|198094.11.peg.4467
phnX	Phosphonoacetaldehyde hydrolase (EC 3.11.1.1)	Bacillus anthracis str. 'Ames Ancestor'	fig|198094.11.peg.1313
	Enterotoxin C	Bacillus cereus ATCC 10987	fig|198094.11.peg.1861
	Thiol-activated cytolysin	Bacillus anthracis str. Sterne	fig|198094.11.peg.3330
	Non-hemolytic enterotoxin A	Bacillus cereus ATCC 10987	fig|198094.11.peg.1859
	Non-hemolytic enterotoxin lytic component L1	Bacillus cereus ATCC 10987	fig|198094.11.peg.1860
	Immune inhibitor A, metalloprotease (EC 3.4.24.-)	Bacillus anthracis str. Sterne	fig|198094.11.peg.671
